# Supplementary material for: Theophylline: Old Drug in a New Light, Application in COVID-19 through Computational Studies
Source: Int J Mol Sci. 2022 Apr 9;23(8):4167. doi: 10.3390/ijms23084167 (PMC9030606; doi:10.3390/ijms23084167)
Supplement: Supplementary file 1 [file ijms-23-04167-s001.zip]

Archive with 1 entries (1 files):
- ijms-1649567-supplementary.pdf
